# Supplementary material for: Anti-Austerity Activity of Thai Medicinal Plants: Chemical Constituents and Anti-Pancreatic Cancer Activities of Kaempferia parviflora
Source: Plants (Basel). 2021 Jan 25;10(2):229. doi: 10.3390/plants10020229 (PMC7911922; doi:10.3390/plants10020229)
Supplement: Supplementary file 1 [file plants-10-00229-s001.zip]

Archive with 6 entries (6 files):
- Supplementary Material 1.docx
- __MACOSX/._Supplementary Material 1.docx
- Supplementary Material Video S1.mov
- __MACOSX/._Supplementary Material Video S1.mov
- Supplementary Material 2.docx
- __MACOSX/._Supplementary Material 2.docx
